# Supplementary material for: Reduced Tie2 in Microvascular Endothelial Cells Is Associated with Organ-Specific Adhesion Molecule Expression in Murine Health and Endotoxemia
Source: Cells. 2023 Jul 14;12(14):1850. doi: 10.3390/cells12141850 (PMC10378325; doi:10.3390/cells12141850)
Supplement: Supplementary file 1 [file cells-12-01850-s001.zip]

Archive with 1 entries (1 files):
- cells-2451593-supplementary.pdf
